# Supplementary material for: A Novel Method for Predicting the Human Inherent Clearance and Its Application in the Study of the Pharmacokinetics and Drug–Drug Interaction between Azidothymidine and Fluconazole Mediated by UGT Enzyme
Source: Pharmaceutics. 2021 Oct 19;13(10):1734. doi: 10.3390/pharmaceutics13101734 (PMC8538957; doi:10.3390/pharmaceutics13101734)
Supplement: Supplementary file 1 [file pharmaceutics-13-01734-s001.zip]

Archive with 3 entries (3 files):
- Supplementary Materials/pharmaceutics-1366759-supplementary-done.pdf
- Supplementary Materials/Table S1.xlsx
- Supplementary Materials/Tables S2-S5.xlsx
